# Supplementary material for: Tree Species Mixing Regulates Soil Multi-Nutrient Cycling by Altering Microbial Network Complexity and Assembly Processes in Larix olgensis
Source: Microorganisms. 2026 Feb 6;14(2):388. doi: 10.3390/microorganisms14020388 (PMC12943710; doi:10.3390/microorganisms14020388)
Supplement: Supplementary file 1 [file microorganisms-14-00388-s001.zip]

Archive with 1 entries (1 files):
- microorganisms-4126325-supplementary.pdf
